# Supplementary material for: Causal relationship between schizophrenia and tachyarrhythmia: A Mendelian randomization study based on a European population
Source: Medicine (Baltimore). 2025 Oct 24;104(43):e42592. doi: 10.1097/MD.0000000000042592 (PMC12558327; doi:10.1097/MD.0000000000042592)
Supplement: Supplementary file 1 [file medi-104-e42592-s001.xlsx]

## Sheet: Sheet1
Table S1 SNPs finally included in this MR analysis
when tachycardia was used as the outcome
	SNP	effect_allele.exposure	other_allele.exposure	effect_allele.outcome	other_allele.outcome	beta.exposure	beta.outcome	eaf.exposure	eaf.outcome	se.exposure	se.outcome	pval.exposure	pval.outcome	F
1	rs10117	A	G	A	G	-0.0549994	-0.000132284	0.398	0.396013	0.0088	9.88891e-05	4.66e-10	0.18	39.0616
2	rs10957321	A	G	A	G	0.0475949	1.48159e-05	0.511	0.497638	0.0086	9.69267e-05	3.48e-08	0.88	30.6284
3	rs11027839	C	A	C	A	0.0515038	-5.2415e-05	0.5	0.507987	0.0086	9.66298e-05	2.4e-09	0.59	35.8659
4	rs11136325	A	G	A	G	-0.0537967	6.52058e-05	0.579	0.599911	0.0091	9.99154e-05	3.05e-09	0.51	34.9485
5	rs11693094	T	C	T	C	-0.054403	2.78813e-05	0.461	0.464626	0.0087	9.71892e-05	4.29e-10	0.77	39.1027
6	rs12129573	A	C	A	C	0.0777994	-0.000121547	0.366	0.348866	0.0089	0.000101441	2.28e-18	0.23	76.4139
7	rs12151767	A	G	A	G	-0.0611045	-1.83887e-06	0.487	0.479259	0.0086	9.69086e-05	1.31e-12	0.98	50.4835
8	rs12489270	C	T	C	T	0.0579046	-0.000222496	0.375	0.37017	0.0089	0.000100801	7.47e-11	0.0269998	42.3298
9	rs12652777	C	T	C	T	-0.0487997	-7.17041e-05	0.522	0.512356	0.0086	9.69814e-05	1.52e-08	0.46	32.1986
10	rs12712510	C	T	C	T	-0.0574006	-0.000134153	0.527	0.536094	0.0087	9.76386e-05	5.14e-11	0.17	43.5306
11	rs12883788	T	C	T	C	0.0613011	0.000182673	0.458	0.459781	0.0087	9.74206e-05	1.86e-12	0.061	49.6476
12	rs13233308	T	C	T	C	-0.0487044	-4.92501e-05	0.484	0.483093	0.0086	9.67976e-05	1.75e-08	0.61	32.073
13	rs132582	T	C	T	C	-0.0509972	0.000185611	0.545	0.558607	0.0086	9.7726e-05	3.26e-09	0.0580003	35.1638
14	rs1430894	T	C	T	C	0.0532953	-6.53912e-05	0.483	0.47477	0.0086	9.72496e-05	6.15e-10	0.5	38.4044
15	rs1451488	G	A	G	A	0.0708947	0.000221583	0.555	0.557222	0.0087	9.77476e-05	4.47e-16	0.0230001	66.4032
16	rs149165	G	T	G	T	-0.0481995	-6.52948e-05	0.446	0.466156	0.0087	9.70647e-05	3e-08	0.5	30.6935
17	rs167924	G	A	G	A	0.0501992	-2.54928e-05	0.631	0.623857	0.009	9.99015e-05	2.34e-08	0.8	31.1106
18	rs17731	A	G	A	G	0.0523992	-2.91216e-05	0.365	0.373453	0.0089	0.000100203	4.37e-09	0.77	34.6633
19	rs1860002	T	C	T	C	-0.0837987	-6.37611e-05	0.543	0.536856	0.0087	9.75672e-05	1.04e-21	0.51	92.7761
20	rs2167378	T	C	T	C	-0.0648978	-0.000249974	0.439	0.437247	0.0087	9.74556e-05	7.3e-14	0.01	55.6444
21	rs217336	A	C	A	C	-0.0503033	3.58938e-05	0.434	0.437326	0.0087	9.75496e-05	8.05e-09	0.709999	33.4314
22	rs2252074	G	T	G	T	0.0685037	-8.40978e-05	0.395	0.399443	0.0088	9.89804e-05	6.19e-15	0.4	60.5986
23	rs2381411	C	T	C	T	0.050399	-4.34993e-05	0.402	0.403355	0.0088	9.93174e-05	1.25e-08	0.66	32.8004
24	rs2455415	T	C	T	C	0.0494949	-2.76095e-05	0.413	0.429769	0.0088	9.78728e-05	1.69e-08	0.780001	31.6341
25	rs2514218	T	C	T	C	-0.0704957	5.63054e-05	0.344	0.356121	0.0092	0.000101419	1.35e-14	0.58	58.7151
26	rs2710323	C	T	C	T	-0.0784044	1.86069e-05	0.49	0.471822	0.0086	9.71282e-05	1.23e-19	0.85	83.1159
27	rs2909457	A	G	A	G	-0.0489997	-4.44729e-05	0.564	0.535088	0.0087	9.70825e-05	1.48e-08	0.649999	31.7211
28	rs308697	A	C	A	C	-0.0501036	-9.04893e-05	0.436	0.438824	0.0087	9.73535e-05	8.83e-09	0.35	33.1665
29	rs35351411	C	A	C	A	0.0635044	-5.54145e-05	0.544	0.554757	0.0087	9.7373e-05	2.21e-13	0.57	53.2806
30	rs35734242	C	T	C	T	0.050704	-2.32687e-05	0.426	0.42871	0.0089	9.78586e-05	1.37e-08	0.81	32.4567
31	rs3795310	T	C	T	C	-0.0509972	6.31122e-05	0.463	0.451797	0.0087	9.70364e-05	5.75e-09	0.52	34.3601
32	rs3814883	T	C	T	C	-0.0670977	-6.44287e-06	0.467	0.482422	0.0087	9.71243e-05	1.58e-14	0.95	59.4808
33	rs4129585	C	A	C	A	-0.0749962	1.08201e-05	0.562	0.560837	0.0087	9.7442e-05	5.11e-18	0.91	74.3088
34	rs4632195	T	C	T	C	0.0471964	-4.07783e-05	0.52	0.51217	0.0086	9.68515e-05	4.59e-08	0.67	30.1176
35	rs4636654	A	G	A	G	-0.0483043	-0.000193828	0.402	0.395894	0.0089	9.91886e-05	4.89e-08	0.051	29.4572
36	rs4702	A	G	A	G	-0.0843044	3.62545e-05	0.56	0.556445	0.0089	9.73589e-05	2.79e-21	0.709999	89.7264
37	rs4766428	T	C	T	C	0.0750038	0.000198042	0.441	0.431578	0.0089	9.81775e-05	3.93e-17	0.0439997	71.021
38	rs4779050	G	T	G	T	-0.0579953	0.000113844	0.633	0.629376	0.0089	0.000100293	7.27e-11	0.26	42.4625
39	rs4812325	A	G	A	G	0.0719042	-4.94035e-05	0.616	0.60949	0.0089	9.98609e-05	8.96e-16	0.62	65.2722
40	rs500102	C	T	C	T	-0.0517002	-0.000148	0.591	0.597729	0.0088	9.87349e-05	4.87e-09	0.13	34.5159
41	rs505061	A	C	A	C	0.0534957	4.38355e-05	0.488	0.486345	0.0086	9.66569e-05	5.8e-10	0.649999	38.6938
42	rs5751191	C	T	C	T	0.0655951	-0.000115173	0.501	0.503796	0.0086	9.73115e-05	3e-14	0.24	58.1763
43	rs58120505	C	T	C	T	-0.089603	-1.0729e-05	0.418	0.434025	0.0088	9.75325e-05	2.24e-24	0.91	103.676
44	rs60135207	T	G	T	G	-0.0495994	0.000253439	0.415	0.428381	0.0088	9.81507e-05	1.53e-08	0.00980009	31.7678
45	rs6538539	T	G	T	G	-0.0567961	-0.000142932	0.549	0.554135	0.0086	9.73818e-05	4.43e-11	0.14	43.6154
46	rs6549963	C	T	C	T	-0.0483043	0.000181486	0.416	0.425584	0.0088	9.85284e-05	4.31e-08	0.0649995	30.1305
47	rs6673880	G	A	G	A	0.062301	8.29937e-05	0.495	0.486912	0.0091	9.73688e-05	7.19e-12	0.39	46.8713
48	rs6974218	C	A	C	A	-0.0548953	8.93449e-05	0.382	0.383629	0.0089	9.96527e-05	6.8e-10	0.37	38.0444
49	rs6984242	A	G	A	G	-0.0546965	-6.13148e-05	0.6	0.599336	0.0087	9.87647e-05	3.85e-10	0.53	39.5258
50	rs7112616	C	T	C	T	-0.0522034	-0.000122245	0.498	0.500659	0.0086	9.68818e-05	1.52e-09	0.21	36.8469
51	rs7515363	T	C	T	C	-0.0535029	1.21181e-05	0.619	0.614926	0.0089	9.97782e-05	1.84e-09	0.9	36.1389
52	rs7634476	G	A	G	A	0.0577033	3.41669e-05	0.586	0.602095	0.0088	9.86853e-05	5.46e-11	0.73	42.9968
53	rs9318627	C	A	C	A	-0.0611986	0.000205135	0.4	0.40717	0.0088	9.83816e-05	4.35e-12	0.0369999	48.3635
54	rs9461916	C	T	C	T	0.0532953	2.87989e-05	0.594	0.59009	0.0088	9.91662e-05	1.64e-09	0.77	36.6786
55	rs9636107	G	A	G	A	0.0698969	0.000259127	0.471	0.470927	0.0086	9.71739e-05	5.11e-16	0.00769999	66.057

## Sheet: Sheet2
Table S2 SNPs finally included in this MR analysis
when supraventricular tachycardia was used as the outcome
	SNP	effect_allele.exposure	other_allele.exposure	effect_allele.outcome	other_allele.outcome	beta.exposure	beta.outcome	eaf.exposure	eaf.outcome	se.exposure	se.outcome	pval.exposure	pval.outcome	F
1	rs10035564	G	A	G	A	0.0668024	-0.000101874	0.331	0.32771	0.0092	0.00011789	4.38e-13	0.39	52.724
2	rs10117	A	G	A	G	-0.0549994	-6.49343e-05	0.398	0.396013	0.0088	0.000112694	4.66e-10	0.56	39.0616
3	rs10873538	G	T	G	T	0.0665031	-1.27569e-06	0.334	0.338624	0.0091	0.000116757	3.01e-13	0.99	53.4073
4	rs10957321	A	G	A	G	0.0475949	0.000159114	0.511	0.497638	0.0086	0.000110458	3.48e-08	0.15	30.6284
5	rs11027839	C	A	C	A	0.0515038	3.69211e-05	0.5	0.507987	0.0086	0.000110119	2.4e-09	0.74	35.8659
6	rs11136325	A	G	A	G	-0.0537967	0.000165444	0.579	0.599911	0.0091	0.000113864	3.05e-09	0.15	34.9485
7	rs11210892	A	G	A	G	-0.0635005	0.000267389	0.67	0.67404	0.0091	0.000117526	2.68e-12	0.0230001	48.6936
8	rs11693094	T	C	T	C	-0.054403	-0.000303472	0.461	0.464626	0.0087	0.000110756	4.29e-10	0.0061	39.1027
9	rs11941714	A	G	A	G	-0.0515957	-0.000107718	0.336	0.32692	0.0093	0.000119786	3.07e-08	0.37	30.7795
10	rs12129573	A	C	A	C	0.0777994	-0.000111486	0.366	0.348866	0.0089	0.000115602	2.28e-18	0.33	76.4139
11	rs12151767	A	G	A	G	-0.0611045	-4.9036e-05	0.487	0.479259	0.0086	0.000110436	1.31e-12	0.66	50.4835
12	rs12293670	G	A	G	A	-0.0704957	-0.000178754	0.34	0.334601	0.0092	0.000118099	1.56e-14	0.13	58.7151
13	rs12489270	C	T	C	T	0.0579046	5.53979e-05	0.375	0.37017	0.0089	0.000114872	7.47e-11	0.630001	42.3298
14	rs12652777	C	T	C	T	-0.0487997	-4.20698e-05	0.522	0.512356	0.0086	0.00011052	1.52e-08	0.7	32.1986
15	rs12712510	C	T	C	T	-0.0574006	9.26214e-05	0.527	0.536094	0.0087	0.000111268	5.14e-11	0.41	43.5306
16	rs12771371	A	G	A	G	-0.0524027	0.000212679	0.311	0.315897	0.0093	0.000118893	1.94e-08	0.0739997	31.7498
17	rs12833624	T	C	T	C	0.0501992	8.89163e-05	0.342	0.337435	0.009	0.000116621	2.77e-08	0.450001	31.1106
18	rs12883788	T	C	T	C	0.0613011	0.000108766	0.458	0.459781	0.0087	0.000111019	1.86e-12	0.33	49.6476
19	rs13233308	T	C	T	C	-0.0487044	-5.17923e-06	0.484	0.483093	0.0086	0.000110309	1.75e-08	0.96	32.073
20	rs132582	T	C	T	C	-0.0509972	4.19788e-05	0.545	0.558607	0.0086	0.000111367	3.26e-09	0.709999	35.1638
21	rs1430894	T	C	T	C	0.0532953	-4.7542e-06	0.483	0.47477	0.0086	0.000110825	6.15e-10	0.97	38.4044
22	rs1451488	G	A	G	A	0.0708947	0.000288868	0.555	0.557222	0.0087	0.000111392	4.47e-16	0.00949992	66.4032
23	rs149165	G	T	G	T	-0.0481995	0.000104979	0.446	0.466156	0.0087	0.000110614	3e-08	0.34	30.6935
24	rs167924	G	A	G	A	0.0501992	-2.00763e-05	0.631	0.623857	0.009	0.000113847	2.34e-08	0.86	31.1106
25	rs17731	A	G	A	G	0.0523992	0.000100681	0.365	0.373453	0.0089	0.000114191	4.37e-09	0.38	34.6633
26	rs1860002	T	C	T	C	-0.0837987	-0.000166951	0.543	0.536856	0.0087	0.000111188	1.04e-21	0.13	92.7761
27	rs1881046	T	G	T	G	-0.0507026	-0.000121976	0.34	0.342686	0.0092	0.000116143	3.39e-08	0.29	30.3728
28	rs1901512	C	T	C	T	-0.058401	4.46075e-05	0.699	0.694406	0.0094	0.000120529	5.72e-10	0.709999	38.5998
29	rs215412	A	G	A	G	0.0577033	-0.000132579	0.328	0.325075	0.0091	0.000118173	2.69e-10	0.26	40.2086
30	rs2167378	T	C	T	C	-0.0648978	-0.000222717	0.439	0.437247	0.0087	0.000111059	7.3e-14	0.0449997	55.6444
31	rs217336	A	C	A	C	-0.0503033	-0.00010642	0.434	0.437326	0.0087	0.000111168	8.05e-09	0.34	33.4314
32	rs2252074	G	T	G	T	0.0685037	9.72902e-05	0.395	0.399443	0.0088	0.000112797	6.19e-15	0.39	60.5986
33	rs2381411	C	T	C	T	0.050399	-0.000104622	0.402	0.403355	0.0088	0.000113182	1.25e-08	0.36	32.8004
34	rs2455415	T	C	T	C	0.0494949	-7.8102e-05	0.413	0.429769	0.0088	0.000111534	1.69e-08	0.48	31.6341
35	rs2514218	T	C	T	C	-0.0704957	1.27586e-05	0.344	0.356121	0.0092	0.000115577	1.35e-14	0.91	58.7151
36	rs2710323	C	T	C	T	-0.0784044	-1.11494e-05	0.49	0.471822	0.0086	0.000110686	1.23e-19	0.92	83.1159
37	rs2815731	A	C	A	C	-0.0600033	-2.31632e-06	0.358	0.343137	0.0091	0.000117035	4.39e-11	0.98	43.4778
38	rs2909457	A	G	A	G	-0.0489997	-7.4794e-05	0.564	0.535088	0.0087	0.000110634	1.48e-08	0.5	31.7211
39	rs2999392	T	C	T	C	0.0517987	9.43417e-05	0.691	0.69726	0.0094	0.000120228	3.05e-08	0.43	30.3656
40	rs308697	A	C	A	C	-0.0501036	-2.26439e-05	0.436	0.438824	0.0087	0.000110943	8.83e-09	0.84	33.1665
41	rs35351411	C	A	C	A	0.0635044	0.000141724	0.544	0.554757	0.0087	0.000110965	2.21e-13	0.2	53.2806
42	rs35426637	T	G	T	G	-0.0622985	-3.94904e-05	0.324	0.312781	0.0093	0.000118887	2.15e-11	0.74	44.8734
43	rs35734242	C	T	C	T	0.050704	0.000182164	0.426	0.42871	0.0089	0.000111519	1.37e-08	0.1	32.4567
44	rs3739118	A	G	A	G	-0.057004	-0.000178715	0.291	0.287965	0.0095	0.000122098	2.36e-09	0.14	36.0051
45	rs3795310	T	C	T	C	-0.0509972	0.000134274	0.463	0.451797	0.0087	0.000110582	5.75e-09	0.22	34.3601
46	rs3814883	T	C	T	C	-0.0670977	-0.000119599	0.467	0.482422	0.0087	0.000110682	1.58e-14	0.28	59.4808
47	rs4129585	C	A	C	A	-0.0749962	-9.13486e-05	0.562	0.560837	0.0087	0.000111045	5.11e-18	0.41	74.3088
48	rs4575535	G	A	G	A	0.0557982	0.000142174	0.704	0.69404	0.0096	0.000119556	5.77e-09	0.23	33.783
49	rs4632195	T	C	T	C	0.0471964	0.000140175	0.52	0.51217	0.0086	0.000110372	4.59e-08	0.2	30.1176
50	rs4636654	A	G	A	G	-0.0483043	-2.08801e-05	0.402	0.395894	0.0089	0.000113035	4.89e-08	0.85	29.4572
51	rs4653164	T	C	T	C	0.0511038	6.14043e-05	0.668	0.690572	0.0092	0.000119229	3.08e-08	0.61	30.8554
52	rs4702	A	G	A	G	-0.0843044	2.1029e-05	0.56	0.556445	0.0089	0.000110949	2.79e-21	0.85	89.7264
53	rs4766428	T	C	T	C	0.0750038	-0.000132023	0.441	0.431578	0.0089	0.000111883	3.93e-17	0.24	71.021
54	rs4779050	G	T	G	T	-0.0579953	-6.66928e-05	0.633	0.629376	0.0089	0.000114293	7.27e-11	0.56	42.4625
55	rs4812325	A	G	A	G	0.0719042	7.81227e-05	0.616	0.60949	0.0089	0.0001138	8.96e-16	0.49	65.2722
56	rs500102	C	T	C	T	-0.0517002	-0.000177065	0.591	0.597729	0.0088	0.000112518	4.87e-09	0.12	34.5159
57	rs505061	A	C	A	C	0.0534957	2.68743e-05	0.488	0.486345	0.0086	0.00011015	5.8e-10	0.81	38.6938
58	rs56205728	A	G	A	G	0.0630037	-0.000198094	0.287	0.286451	0.0097	0.000125001	1.01e-10	0.11	42.188
59	rs56335113	G	A	G	A	-0.064701	9.8387e-05	0.697	0.691043	0.0094	0.000119988	6.02e-12	0.41	47.3769
60	rs5751191	C	T	C	T	0.0655951	2.21177e-05	0.501	0.503796	0.0086	0.000110895	3e-14	0.84	58.1763
61	rs58120505	C	T	C	T	-0.089603	-6.94053e-05	0.418	0.434025	0.0088	0.000111147	2.24e-24	0.53	103.676
62	rs6010045	C	T	C	T	0.0548998	0.000106012	0.698	0.687067	0.0095	0.000118851	7.44e-09	0.37	33.396
63	rs60135207	T	G	T	G	-0.0495994	3.21794e-05	0.415	0.428381	0.0088	0.000111852	1.53e-08	0.77	31.7678
64	rs62018952	C	T	C	T	0.0584027	0.000111879	0.726	0.726685	0.0097	0.000123697	1.94e-09	0.37	36.2512
65	rs6538539	T	G	T	G	-0.0567961	-8.54656e-05	0.549	0.554135	0.0086	0.000110977	4.43e-11	0.44	43.6154
66	rs6549963	C	T	C	T	-0.0483043	2.62317e-05	0.416	0.425584	0.0088	0.000112282	4.31e-08	0.82	30.1305
67	rs6673880	G	A	G	A	0.062301	-9.43572e-05	0.495	0.486912	0.0091	0.000110961	7.19e-12	0.4	46.8713
68	rs6715366	A	G	A	G	0.0540972	-4.18635e-05	0.267	0.276312	0.0097	0.000123323	2.49e-08	0.73	31.1033
69	rs6798742	G	A	G	A	0.0610991	2.04341e-06	0.307	0.298132	0.0093	0.000120628	4.57e-11	0.99	43.1622
70	rs6974218	C	A	C	A	-0.0548953	2.87222e-05	0.382	0.383629	0.0089	0.000113563	6.8e-10	0.8	38.0444
71	rs6984242	A	G	A	G	-0.0546965	-4.76796e-05	0.6	0.599336	0.0087	0.000112553	3.85e-10	0.67	39.5258
72	rs708228	T	C	T	C	0.0527997	0.000123445	0.329	0.328048	0.0091	0.000117439	6.56e-09	0.29	33.6651
73	rs7112616	C	T	C	T	-0.0522034	-3.03513e-05	0.498	0.500659	0.0086	0.000110407	1.52e-09	0.780001	36.8469
74	rs7113199	C	A	C	A	-0.0522983	-7.85059e-05	0.704	0.706385	0.0094	0.000121272	2.8e-08	0.52	30.9542
75	rs72802868	T	G	T	G	-0.0691995	-5.0963e-05	0.294	0.298065	0.0096	0.000120787	4.55e-13	0.67	51.9593
76	rs7515363	T	C	T	C	-0.0535029	0.00021506	0.619	0.614926	0.0089	0.000113707	1.84e-09	0.0589997	36.1389
77	rs7634476	G	A	G	A	0.0577033	2.55402e-05	0.586	0.602095	0.0088	0.000112461	5.46e-11	0.82	42.9968
78	rs778371	G	A	G	A	0.0806029	1.60237e-06	0.286	0.279267	0.0095	0.000122928	1.49e-17	0.99	71.987
79	rs9318627	C	A	C	A	-0.0611986	6.89053e-05	0.4	0.40717	0.0088	0.000112114	4.35e-12	0.54	48.3635
80	rs9454727	G	A	G	A	-0.054403	-5.88288e-06	0.273	0.270252	0.0098	0.00012469	3.35e-08	0.96	30.8172
81	rs9461916	C	T	C	T	0.0532953	-4.88328e-05	0.594	0.59009	0.0088	0.00011301	1.64e-09	0.67	36.6786
82	rs9636107	G	A	G	A	0.0698969	8.64233e-05	0.471	0.470927	0.0086	0.000110739	5.11e-16	0.44	66.057
83	rs9687282	G	T	G	T	0.0525994	0.000107699	0.334	0.333921	0.0091	0.000117515	7.33e-09	0.36	33.4102
84	rs9876421	T	C	T	C	0.0625033	-0.000218128	0.343	0.342383	0.0092	0.000116468	9.19e-12	0.061	46.1562

## Sheet: Sheet3
Table S3 SNPs finally included in this MR analysis
when "atrial flutter and atrial fibrillation" was used as the outcome
	SNP	effect_allele.exposure	other_allele.exposure	effect_allele.outcome	other_allele.outcome	beta.exposure	beta.outcome	eaf.exposure	eaf.outcome	se.exposure	se.outcome	pval.exposure	pval.outcome	F
1	rs10035564	G	A	G	A	0.0668024	-3.56691e-05	0.331	0.32771	0.0092	0.000268836	4.38e-13	0.89	52.724
2	rs10086619	G	A	G	A	0.0722052	0.00010423	0.161	0.167977	0.0116	0.000337709	4.97e-10	0.760001	38.7455
3	rs10117	A	G	A	G	-0.0549994	-0.000340263	0.398	0.396013	0.0088	0.000256988	4.66e-10	0.19	39.0616
4	rs10861176	A	G	A	G	0.0555021	0.000402282	0.737	0.733233	0.0098	0.000284497	1.59e-08	0.16	32.075
5	rs10873538	G	T	G	T	0.0665031	-0.000228183	0.334	0.338624	0.0091	0.000266261	3.01e-13	0.39	53.4073
6	rs10957321	A	G	A	G	0.0475949	0.000319037	0.511	0.497638	0.0086	0.000251885	3.48e-08	0.21	30.6284
7	rs11027839	C	A	C	A	0.0515038	0.000302385	0.5	0.507987	0.0086	0.000251117	2.4e-09	0.23	35.8659
8	rs11136325	A	G	A	G	-0.0537967	0.00021086	0.579	0.599911	0.0091	0.000259652	3.05e-09	0.42	34.9485
9	rs11165867	T	C	T	C	0.0743034	0.000539181	0.16	0.160778	0.0116	0.000343422	1.3e-10	0.12	41.03
10	rs11191580	C	T	C	T	-0.131703	0.000418731	0.09	0.077939	0.0155	0.000468501	1.77e-17	0.37	72.1985
11	rs11210892	A	G	A	G	-0.0635005	9.79385e-05	0.67	0.67404	0.0091	0.000267993	2.68e-12	0.709999	48.6936
12	rs11664298	A	G	A	G	0.0773995	0.000184677	0.193	0.209262	0.0108	0.000310418	8.94e-13	0.55	51.3604
13	rs11693094	T	C	T	C	-0.054403	-3.84235e-05	0.461	0.464626	0.0087	0.00025256	4.29e-10	0.88	39.1027
14	rs11696755	C	T	C	T	0.0636962	-0.000412618	0.184	0.184113	0.011	0.000325279	7.26e-09	0.2	33.5306
15	rs11941714	A	G	A	G	-0.0515957	0.000376741	0.336	0.32692	0.0093	0.000273152	3.07e-08	0.17	30.7795
16	rs12129573	A	C	A	C	0.0777994	-6.28623e-05	0.366	0.348866	0.0089	0.000263606	2.28e-18	0.81	76.4139
17	rs12151767	A	G	A	G	-0.0611045	-0.00036613	0.487	0.479259	0.0086	0.000251831	1.31e-12	0.15	50.4835
18	rs12285419	A	C	A	C	0.0849045	0.00043946	0.188	0.194677	0.011	0.000319094	1.05e-14	0.17	59.5766
19	rs12293670	G	A	G	A	-0.0704957	-0.000235054	0.34	0.334601	0.0092	0.000269312	1.56e-14	0.38	58.7151
20	rs12489270	C	T	C	T	0.0579046	0.000234618	0.375	0.37017	0.0089	0.000261946	7.47e-11	0.37	42.3298
21	rs12652777	C	T	C	T	-0.0487997	0.000172865	0.522	0.512356	0.0086	0.00025203	1.52e-08	0.49	32.1986
22	rs12712510	C	T	C	T	-0.0574006	4.4859e-05	0.527	0.536094	0.0087	0.000253728	5.14e-11	0.86	43.5306
23	rs12771371	A	G	A	G	-0.0524027	0.000354234	0.311	0.315897	0.0093	0.000271124	1.94e-08	0.19	31.7498
24	rs12883788	T	C	T	C	0.0613011	0.000170031	0.458	0.459781	0.0087	0.000253177	1.86e-12	0.5	49.6476
25	rs13016542	C	T	C	T	-0.0883039	-0.000253621	0.136	0.126991	0.0129	0.000377864	8.28e-12	0.5	46.8576
26	rs13107325	T	C	T	C	0.158703	0.000399676	0.067	0.07491	0.0168	0.000478059	2.9e-21	0.4	89.2384
27	rs13195636	C	A	C	A	-0.210504	-0.00021901	0.091	0.115146	0.0159	0.000393309	6.55e-40	0.58	175.278
28	rs13233308	T	C	T	C	-0.0487044	2.36635e-05	0.484	0.483093	0.0086	0.000251554	1.75e-08	0.93	32.073
29	rs132582	T	C	T	C	-0.0509972	-0.000226264	0.545	0.558607	0.0086	0.000253973	3.26e-09	0.37	35.1638
30	rs1430894	T	C	T	C	0.0532953	0.000190783	0.483	0.47477	0.0086	0.000252716	6.15e-10	0.450001	38.4044
31	rs145071536	C	T	C	T	0.0851005	-0.000256738	0.192	0.190746	0.012	0.000325611	1.62e-12	0.43	50.2923
32	rs1451488	G	A	G	A	0.0708947	0.000443265	0.555	0.557222	0.0087	0.000254011	4.47e-16	0.0810009	66.4032
33	rs149165	G	T	G	T	-0.0481995	5.37799e-05	0.446	0.466156	0.0087	0.000252245	3e-08	0.83	30.6935
34	rs1593304	G	A	G	A	0.0641013	-0.000402883	0.801	0.793061	0.0111	0.000312876	7.45e-09	0.2	33.3494
35	rs1604060	G	A	G	A	0.0772051	0.000451761	0.885	0.88783	0.014	0.000399642	3.24e-08	0.26	30.4114
36	rs1615350	T	C	T	C	-0.0736036	0.000140607	0.744	0.751373	0.0098	0.000291114	4.92e-14	0.630001	56.4087
37	rs167924	G	A	G	A	0.0501992	2.45856e-05	0.631	0.623857	0.009	0.000259607	2.34e-08	0.92	31.1106
38	rs16851048	C	T	C	T	0.0744973	0.000308013	0.195	0.192576	0.0107	0.000319057	4.15e-12	0.33	48.4745
39	rs16867571	G	A	G	A	-0.0657035	0.000134251	0.235	0.24102	0.0104	0.00029441	2.68e-10	0.649999	39.9126
40	rs17194490	T	G	T	G	0.0781994	0.000548699	0.161	0.164631	0.0116	0.000340164	1.8e-11	0.11	45.4455
41	rs17731	A	G	A	G	0.0523992	0.000217512	0.365	0.373453	0.0089	0.0002604	4.37e-09	0.4	34.6633
42	rs1860002	T	C	T	C	-0.0837987	-0.000100758	0.543	0.536856	0.0087	0.000253544	1.04e-21	0.69	92.7761
43	rs187557	T	C	T	C	-0.0666956	-0.000173023	0.848	0.848757	0.0119	0.000350702	2.03e-08	0.62	31.4124
44	rs1881046	T	G	T	G	-0.0507026	-4.03301e-05	0.34	0.342686	0.0092	0.000264845	3.39e-08	0.88	30.3728
45	rs1901512	C	T	C	T	-0.058401	-0.000417025	0.699	0.694406	0.0094	0.000274856	5.72e-10	0.13	38.5998
46	rs1915019	G	A	G	A	-0.0570984	0.000150961	0.75	0.760352	0.0098	0.00029493	6.57e-09	0.61	33.9466
47	rs2053079	G	A	G	A	0.0598986	-0.000138754	0.237	0.249502	0.0101	0.000292428	3.01e-09	0.64	35.1715
48	rs215412	A	G	A	G	0.0577033	-0.00029253	0.328	0.325075	0.0091	0.000269472	2.69e-10	0.28	40.2086
49	rs2167378	T	C	T	C	-0.0648978	-0.000450796	0.439	0.437247	0.0087	0.000253252	7.3e-14	0.0749998	55.6444
50	rs217336	A	C	A	C	-0.0503033	-2.90091e-05	0.434	0.437326	0.0087	0.000253513	8.05e-09	0.91	33.4314
51	rs2252074	G	T	G	T	0.0685037	0.000400232	0.395	0.399443	0.0088	0.000257227	6.19e-15	0.12	60.5986
52	rs2333321	G	A	G	A	-0.0712038	0.000153309	0.792	0.793111	0.0105	0.000310575	1.25e-11	0.62	45.9862
53	rs2381411	C	T	C	T	0.050399	0.000274289	0.402	0.403355	0.0088	0.000258101	1.25e-08	0.29	32.8004
54	rs2455415	T	C	T	C	0.0494949	4.24987e-05	0.413	0.429769	0.0088	0.000254347	1.69e-08	0.87	31.6341
55	rs2456020	T	C	T	C	-0.0815984	8.17845e-05	0.241	0.230224	0.0102	0.000298686	1.13e-15	0.780001	63.9975
56	rs2514218	T	C	T	C	-0.0704957	-0.000440976	0.344	0.356121	0.0092	0.000263562	1.35e-14	0.0940005	58.7151
57	rs2710323	C	T	C	T	-0.0784044	0.000560142	0.49	0.471822	0.0086	0.000252401	1.23e-19	0.0259998	83.1159
58	rs2815731	A	C	A	C	-0.0600033	-0.000521579	0.358	0.343137	0.0091	0.000266893	4.39e-11	0.051	43.4778
59	rs2909457	A	G	A	G	-0.0489997	-0.000141679	0.564	0.535088	0.0087	0.000252283	1.48e-08	0.57	31.7211
60	rs2999392	T	C	T	C	0.0517987	-0.000266832	0.691	0.69726	0.0094	0.000274176	3.05e-08	0.33	30.3656
61	rs308697	A	C	A	C	-0.0501036	6.26652e-05	0.436	0.438824	0.0087	0.000252986	8.83e-09	0.8	33.1665
62	rs34555420	T	G	T	G	-0.168696	-0.000843275	0.075	0.097791	0.0173	0.000423487	1.54e-22	0.0460002	95.0862
63	rs35351411	C	A	C	A	0.0635044	0.000269457	0.544	0.554757	0.0087	0.000253053	2.21e-13	0.29	53.2806
64	rs35426637	T	G	T	G	-0.0622985	0.000156733	0.324	0.312781	0.0093	0.000271114	2.15e-11	0.56	44.8734
65	rs35734242	C	T	C	T	0.050704	0.000603337	0.426	0.42871	0.0089	0.000254299	1.37e-08	0.0179999	32.4567
66	rs3739118	A	G	A	G	-0.057004	-0.0011734	0.291	0.287965	0.0095	0.000278424	2.36e-09	2.5e-05	36.0051
67	rs3791710	C	T	C	T	-0.0600033	-2.75647e-05	0.203	0.20328	0.0108	0.000314264	3.02e-08	0.93	30.8676
68	rs3795310	T	C	T	C	-0.0509972	0.000216272	0.463	0.451797	0.0087	0.00025216	5.75e-09	0.39	34.3601
69	rs3802924	C	A	C	A	-0.0736036	-0.000195158	0.212	0.19808	0.0108	0.000318163	9.58e-12	0.54	46.4462
70	rs3814883	T	C	T	C	-0.0670977	0.000332398	0.467	0.482422	0.0087	0.0002524	1.58e-14	0.19	59.4808
71	rs3824451	C	T	C	T	0.0655951	0.000699337	0.153	0.161124	0.0118	0.000342128	2.54e-08	0.0409996	30.9014
72	rs4129585	C	A	C	A	-0.0749962	0.000234655	0.562	0.560837	0.0087	0.000253224	5.11e-18	0.35	74.3088
73	rs4575535	G	A	G	A	0.0557982	0.000293894	0.704	0.69404	0.0096	0.000272637	5.77e-09	0.28	33.783
74	rs4632195	T	C	T	C	0.0471964	5.84274e-05	0.52	0.51217	0.0086	0.000251698	4.59e-08	0.82	30.1176
75	rs4636654	A	G	A	G	-0.0483043	-0.000333838	0.402	0.395894	0.0089	0.000257766	4.89e-08	0.2	29.4572
76	rs4653164	T	C	T	C	0.0511038	0.000510567	0.668	0.690572	0.0092	0.000271877	3.08e-08	0.0599998	30.8554
77	rs4702	A	G	A	G	-0.0843044	-3.54469e-06	0.56	0.556445	0.0089	0.000253016	2.79e-21	0.99	89.7264
78	rs4766428	T	C	T	C	0.0750038	0.00031952	0.441	0.431578	0.0089	0.00025513	3.93e-17	0.21	71.021
79	rs4779050	G	T	G	T	-0.0579953	-0.000285437	0.633	0.629376	0.0089	0.000260642	7.27e-11	0.27	42.4625
80	rs4812325	A	G	A	G	0.0719042	0.000137292	0.616	0.60949	0.0089	0.000259515	8.96e-16	0.6	65.2722
81	rs4921741	G	A	G	A	0.0559991	0.000175709	0.261	0.2379	0.0098	0.000295851	1.21e-08	0.55	32.652
82	rs500102	C	T	C	T	-0.0517002	-9.26524e-05	0.591	0.597729	0.0088	0.000256587	4.87e-09	0.719999	34.5159
83	rs505061	A	C	A	C	0.0534957	2.46939e-05	0.488	0.486345	0.0086	0.000251187	5.8e-10	0.92	38.6938
84	rs56205728	A	G	A	G	0.0630037	0.000385864	0.287	0.286451	0.0097	0.000285062	1.01e-10	0.18	42.188
85	rs56335113	G	A	G	A	-0.064701	0.000202673	0.697	0.691043	0.0094	0.000273606	6.02e-12	0.46	47.3769
86	rs5751191	C	T	C	T	0.0655951	0.000205282	0.501	0.503796	0.0086	0.000252896	3e-14	0.42	58.1763
87	rs58120505	C	T	C	T	-0.089603	0.00062957	0.418	0.434025	0.0088	0.000253464	2.24e-24	0.0129999	103.676
88	rs6010045	C	T	C	T	0.0548998	-0.000140404	0.698	0.687067	0.0095	0.00027104	7.44e-09	0.6	33.396
89	rs60135207	T	G	T	G	-0.0495994	-9.48013e-05	0.415	0.428381	0.0088	0.000255058	1.53e-08	0.709999	31.7678
90	rs61937595	T	C	T	C	-0.130098	0.000696095	0.092	0.093979	0.0162	0.000439293	1.15e-15	0.11	64.4928
91	rs62018952	C	T	C	T	0.0584027	0.000621143	0.726	0.726685	0.0097	0.000282087	1.94e-09	0.0280001	36.2512
92	rs62183855	C	A	C	A	-0.0660967	3.29448e-05	0.192	0.205135	0.0111	0.000311462	2.66e-09	0.92	35.4579
93	rs634940	T	G	T	G	0.0663962	1.63822e-05	0.252	0.262765	0.0099	0.000286628	1.78e-11	0.95	44.9796
94	rs6482437	C	A	C	A	0.0989036	0.000152435	0.888	0.889391	0.0142	0.00040215	3.33e-12	0.7	48.5118
95	rs6538539	T	G	T	G	-0.0567961	-0.000203676	0.549	0.554135	0.0086	0.000253062	4.43e-11	0.42	43.6154
96	rs6546857	G	A	G	A	0.0603978	0.000202752	0.232	0.238048	0.0102	0.00029599	2.74e-09	0.49	35.0624
97	rs6549963	C	T	C	T	-0.0483043	0.000546817	0.416	0.425584	0.0088	0.000256039	4.31e-08	0.0329997	30.1305
98	rs6673880	G	A	G	A	0.062301	0.000433078	0.495	0.486912	0.0091	0.000253024	7.19e-12	0.0870001	46.8713
99	rs6715366	A	G	A	G	0.0540972	0.000127148	0.267	0.276312	0.0097	0.000281217	2.49e-08	0.649999	31.1033
100	rs6798742	G	A	G	A	0.0610991	0.000177264	0.307	0.298132	0.0093	0.000275071	4.57e-11	0.52	43.1622
101	rs6943762	C	T	C	T	-0.105098	-0.000940269	0.13	0.126942	0.0132	0.000379409	1.57e-15	0.0129999	63.393
102	rs6974218	C	A	C	A	-0.0548953	-0.000142601	0.382	0.383629	0.0089	0.000258974	6.8e-10	0.58	38.0444
103	rs6984242	A	G	A	G	-0.0546965	0.000537794	0.6	0.599336	0.0087	0.000256661	3.85e-10	0.0359998	39.5258
104	rs708228	T	C	T	C	0.0527997	8.06257e-05	0.329	0.328048	0.0091	0.000267808	6.56e-09	0.760001	33.6651
105	rs7113199	C	A	C	A	-0.0522983	0.000106099	0.704	0.706385	0.0094	0.000276549	2.8e-08	0.7	30.9542
106	rs72802868	T	G	T	G	-0.0691995	0.000219817	0.294	0.298065	0.0096	0.000275443	4.55e-13	0.42	51.9593
107	rs72986630	T	C	T	C	0.112296	-0.000166677	0.068	0.064505	0.0179	0.00053085	3.59e-10	0.75	39.357
108	rs73229090	A	C	A	C	-0.102602	-2.27021e-05	0.112	0.117344	0.0142	0.000395199	4.34e-13	0.95	52.2077
109	rs7515363	T	C	T	C	-0.0535029	0.000121735	0.619	0.614926	0.0089	0.000259285	1.84e-09	0.64	36.1389
110	rs7575796	G	A	G	A	-0.0963006	-0.000595268	0.094	0.078902	0.0172	0.000482397	2.07e-08	0.22	31.3474
111	rs7634476	G	A	G	A	0.0577033	-0.000498206	0.586	0.602095	0.0088	0.000256447	5.46e-11	0.0519996	42.9968
112	rs7647398	T	C	T	C	-0.0774979	4.75487e-05	0.2	0.200326	0.0109	0.000313734	1.07e-12	0.88	50.5507
113	rs778371	G	A	G	A	0.0806029	-0.000142869	0.286	0.279267	0.0095	0.000280317	1.49e-17	0.61	71.987
114	rs7798283	G	T	G	T	-0.074003	0.00030384	0.133	0.127594	0.0134	0.000381828	3.49e-08	0.43	30.4992
115	rs79210963	C	T	C	T	0.0856015	-0.00024944	0.108	0.117433	0.0137	0.000393684	4.14e-10	0.53	39.0411
116	rs8055219	A	G	A	G	0.0665031	-6.17955e-05	0.229	0.225335	0.0101	0.000301022	5.69e-11	0.84	43.3552
117	rs8138941	A	G	A	G	0.0580953	-0.000106466	0.204	0.202554	0.0106	0.000312972	4.46e-08	0.73	30.0379
118	rs9304548	A	C	A	C	-0.0567016	-7.05464e-06	0.748	0.739902	0.01	0.000286702	1.59e-08	0.98	32.1507
119	rs9318627	C	A	C	A	-0.0611986	-1.58293e-05	0.4	0.40717	0.0088	0.00025567	4.35e-12	0.95	48.3635
120	rs9454727	G	A	G	A	-0.054403	0.000113366	0.273	0.270252	0.0098	0.000284349	3.35e-08	0.69	30.8172
121	rs9461916	C	T	C	T	0.0532953	0.00046748	0.594	0.59009	0.0088	0.000257714	1.64e-09	0.0700003	36.6786
122	rs9636107	G	A	G	A	0.0698969	0.000161231	0.471	0.470927	0.0086	0.000252536	5.11e-16	0.52	66.057
123	rs9687282	G	T	G	T	0.0525994	8.72106e-05	0.334	0.333921	0.0091	0.000267982	7.33e-09	0.74	33.4102
124	rs9876421	T	C	T	C	0.0625033	0.000284988	0.343	0.342383	0.0092	0.000265584	9.19e-12	0.28	46.1562
